# Supplementary material for: Temporally specific gene expression and chromatin remodeling programs regulate a conserved Pdyn enhancer
Source: eLife. 2023 Nov 8;12:RP89993. doi: 10.7554/eLife.89993 (PMC10631760; doi:10.7554/eLife.89993)
Supplement: Figure 1—figure supplement 1—source data 1. [file elife-89993-fig1-figsupp1-data1.xlsx]

## Sheet: Figure supp 1D-F source data
Figure 1 - Figure supplement 1D-F RT-qPCR data
Raw Ct values
Plate 1	1	2	3	4	5	6	7	8	9	10	11	12
A	19.48	19.44	19.61	19.75	26.57	26.96	23.79	23.88	29.28	29.23	28.28	28.36
B	19.62	19.75	19.58	19.58	27.11	27.29	27.99	27.4	29.36	29.37	29.39	29.5
C	19.65	19.7	19.5	19.63	26.87	26.85	27.45	27.44	29.05	29.02	29.55	29.54
D	19.81	19.99	19.66	19.64	25.41	25.49	27.56	27.43	28.09	28.06	29.57	29.43
E	19.6	19.59	N/A	N/A	25.1	25.4	N/A	N/A	28.05	28.08	N/A	N/A
F	20.05	19.46	N/A	N/A	25.23	25.54	N/A	N/A	28.16	28.12	N/A	N/A
G	19.59	19.49	N/A	N/A	23.32	23.83	N/A	N/A	28.42	28.36	N/A	N/A
H	19.91	20.01	N/A	N/A	23.36	23.76	N/A	N/A	29.02	28.46	N/A	N/A
	GAPDH				Fos				Pdyn
Normalized
Gapdh mRNA									Fos mRNA
Veh - Washoff	R1	R2	Average		Diff-Veh Avg	Relative Enrichment	Normalized		Veh - Washoff	R1	R2	Average		GAPDH average	Ct(samples)-Ct(Gapdh)	Diff Avg	Relative enrichment	Normalized
	19.48	19.44	19.46		-0.146667	1.10701	1.1041			26.57	26.96	26.765		19.46	7.305	-0.03	1.02101	1.01651
	19.62	19.75	19.685		0.0783333	0.947151	0.944664			27.11	27.29	27.2		19.685	7.515	0.18	0.882703	0.878811
	19.65	19.7	19.675		0.0683333	0.953739	0.951235			26.87	26.85	26.86		19.675	7.185	-0.15	1.10957	1.10468
			19.6067			1.00263	1					26.9417			7.335		1.00443	1
															deltaCT	deltadeltaCT
KCl - Washoff	R1	R2	Average		Diff-Veh Avg	Relative Enrichment	Normalized		KCl - Washoff	R1	R2	Average		GAPDH average	Ct(samples)-Ct(Gapdh)	Diff Avg	Relative enrichment	Normalized
	19.81	19.99	19.9		0.293333	0.816014	0.813872			25.41	25.49	25.45		19.9	5.55	-1.785	3.44618	3.43099
	19.6	19.59	19.595		-0.0116667	1.00812	1.00547			25.1	25.4	25.25		19.595	5.655	-1.68	3.20428	3.19015
	20.05	19.46	19.755		0.148333	0.902292	0.899923			25.23	25.54	25.385		19.755	5.63	-1.705	3.26029	3.24592
			19.75			0.908809	0.906422					25.3617			5.61167		3.30358	3.28902
KCl -No Washoff	R1	R2	Average		Diff-Veh Avg	Relative Enrichment	Normalized		KCl -No Washoff	R1	R2	Average		GAPDH average	Ct(samples)-Ct(Gapdh)	Diff Avg	Relative enrichment	Normalized
	19.59	19.49	19.54		-0.0583333	1.04126	1.04092			23.32	23.83	23.575		19.54	4.035	-3.91167	15.0497	14.9989
	19.91	20.01	19.96		0.361667	0.778265	0.77801			23.36	23.76	23.56		19.96	3.6	-4.34667	20.3459	20.2771
	19.61	19.75	19.68		0.0816667	0.944965	0.944656			23.79	23.88	23.835		19.68	4.155	-3.79167	13.8486	13.8018
			19.7267			0.921497	0.921195					23.6567			3.93		16.4147	16.3593
Veh - No Washoff	R1	R2	Average		Diff-Veh Avg	Relative Enrichment	Normalized		Veh - No Washoff	R1	R2	Average		GAPDH average	Ct(samples)-Ct(Gapdh)	Diff Avg	Relative enrichment	Normalized
	19.58	19.58	19.58		-0.0183333	1.01279	1.01246			27.99	27.4	27.695		19.58	8.115	0.168333	0.88987	0.886862
	19.5	19.63	19.565		-0.0333333	1.02337	1.02304			27.45	27.44	27.445		19.565	7.88	-0.0666667	1.04729	1.04375
	19.66	19.64	19.65		0.0516667	0.964821	0.964505			27.56	27.43	27.495		19.65	7.845	-0.101667	1.07301	1.06938
			19.5983			1.00033	1					27.545			7.94667		1.00339	1
Pdyn mRNA (normalized to own Veh)
Veh - Washoff	R1	R2	Average		GAPDH average	Ct(samples)-Ct(Gapdh)	Diff Avg	Relative enrichment	Normalized
	29.28	29.23	29.255		19.46	9.795	0.183333	0.880666	0.873391
	29.36	29.37	29.365		19.685	9.68	0.0683333	0.953739	0.945861
	29.05	29.02	29.035		19.675	9.36	-0.251667	1.19058	1.18075
			29.2183			9.61167	0	1.00833	1
						deltaCT	deltadeltaCT
KCl - Washoff	R1	R2	Average		GAPDH average	Ct(samples)-Ct(Gapdh)	Diff Avg	Relative enrichment	Normalized
	28.09	28.06	28.075		19.9	8.175	-1.43667	2.70695	2.68459
	28.05	28.08	28.065		19.595	8.47	-1.14167	2.20636	2.18813
	28.16	28.12	28.14		19.755	8.385	-1.22667	2.34026	2.32093
			28.0933			8.34333	-1.26833	2.40883	2.39788
KCl -No Washoff	R1	R2	Average		GAPDH average	Ct(samples)-Ct(Gapdh)	Diff Avg	Relative enrichment	Normalized
	28.42	28.36	28.39		19.54	8.85	-1.04833	2.06814	2.06814
	29.02	28.46	28.74		19.96	8.78	-1.11833	2.17096	2.17096
	28.28	28.36	28.32		19.68	8.64	-1.25833	2.39219	2.39219
			28.4833			8.75667	-0.855	1.80876	2.21043
Veh - No Washoff	R1	R2	Average		GAPDH average	Ct(samples)-Ct(Gapdh)	Diff Avg	Relative enrichment	Normalized
	29.39	29.5	29.445		19.58	9.865	-0.0333333	1.02337	1.02337
	29.55	29.54	29.545		19.565	9.98	0.0816667	0.944965	0.944965
	29.57	29.43	29.5		19.65	9.85	-0.0483333	1.03407	1.03407
			29.4967			9.89833		1	1.0008
