# Supplementary material for: Temporally specific gene expression and chromatin remodeling programs regulate a conserved Pdyn enhancer
Source: eLife. 2023 Nov 8;12:RP89993. doi: 10.7554/eLife.89993 (PMC10631760; doi:10.7554/eLife.89993)
Supplement: Figure 1—figure supplement 1—source data 2. [file elife-89993-fig1-figsupp1-data2.xlsx]

## Sheet: Experiment 1
Figure 1 - Figure supplement 1G-H RT-qPCR data - Experiment 1
Raw Ct values
	Plate 1	1	2	3	4	5	6	7	8	9	10	11	12
	A	18.9096	18.8168	18.695	18.6563	18.8196	19.071	27.323	27.5027	23.3622	23.4988	24.9134	25.0947
	B	18.8688	19.1138	18.7664	18.8118	18.8801	18.9942	27.7417	27.6173	23.7254	23.6941	24.9373	25.0449
	C	18.8729	18.6179	18.548	18.6111	18.7951	18.8631	27.3776	27.4591	23.7104	23.7081	24.95	24.956
	D	18.8672	18.8991	18.6489	18.6574	19.1224	19.1344	27.8854	27.7794	23.509	23.575	26.0481	26.176
	E	18.9311	18.874	18.8164	18.7601	18.775	19.0669	23.3304	23.185	25.7637	25.7674	25.5662	25.6895
	F	19.0697	18.979	18.9549	18.9123	18.5717	19.0875	23.6696	23.6055	26.0437	26.0291	24.6893	24.8848
	G	19.2137	18.831	18.6669	18.3149	18.4824	18.6688	23.3978	23.3678	26.1395	26.0863	24.5938	24.6268
	H	19.1204	18.8028	18.7099	18.3664	18.6143	18.9314	23.4624	23.4849	26.6417	26.2826	24.848	24.7876
		Gapdh						Fos
	Plate 2	1	2	3	4	5	6	7	8	9	10	11	12
	A	29.4754	29.501	27.7375	27.865	30.3145	30.2693
	B	29.5433	29.5892	27.9	28.1315	30.3324	30.1555
	C	29.3786	29.3652	27.9535	28.0196	30.2951	30.1048
	D	29.7746	29.5421	28.037	28.1661	31.2048	31.1938
	E	28.552	28.4059	28.9417	28.9268	29.6013	29.6625
	F	28.5415	28.3305	29.1378	29.3936	28.3024	28.4339
	G	28.3929	28.3649	29.1838	29.2367	28.3039	28.4896
	H	28.473	28.4724	29.361	29.3095	28.0832	28.0978
		Pdyn
Normalized
Gapdh									Fos											Pdyn
Veh	R1	R2	Average		Diff-Veh Avg	Relative Enrichment	Normalized		Veh	R1	R2	Average		GAPDH average	Ct(samples)-Ct(Gapdh)	Diff Avg	Relative enrichment	Normalized		Veh	R1	R2	Average		GAPDH average	Ct(samples)-Ct(Gapdh)	Diff Avg	Relative enrichment	Normalized
	18.9096	18.8168	18.8632		-0.00755224	1.00525	1.00341			27.323	27.5027	27.4128		18.8632	8.54962	-0.16539	1.12147	1.11591			29.4754	29.501	29.4882		18.8632	10.625	-0.0254164	1.01777	1.01642
	18.8688	19.1138	18.9913		0.120544	0.919841	0.918157			27.7417	27.6173	27.6795		18.9913	8.68817	-0.0268386	1.01878	1.01373			29.5433	29.5892	29.5663		18.9913	10.575	-0.0754455	1.05369	1.05229
	18.8729	18.6179	18.7454		-0.125377	1.09079	1.0888			27.3776	27.4591	27.4184		18.7454	8.67299	-0.0420197	1.02955	1.02445			29.3786	29.3652	29.3719		18.7454	10.6265	-0.0239226	1.01672	1.01537
	18.8672	18.8991	18.8831		0.0123858	0.991452	0.989637			27.8854	27.7794	27.8324		18.8831	8.94926	0.234248	0.850128	0.845914			29.7746	29.5421	29.6584		18.8831	10.7752	0.124784	0.917141	0.915923
			18.8708		-8.88178e-16	1.00183	1					27.5858		18.8708	8.71501		1.00498	1					29.5212		18.8708	10.6504		1.00133	1
KCl	R1	R2	Average		Diff-Veh Avg	Relative Enrichment	Normalized		KCl	R1	R2	Average		GAPDH average	Ct(samples)-Ct(Gapdh)	Diff Avg	Relative enrichment	Normalized		KCl	R1	R2	Average		GAPDH average	Ct(samples)-Ct(Gapdh)	Diff Avg	Relative enrichment	Normalized
	18.9311	18.874	18.9026		0.0318042	0.978196	0.976406			23.3304	23.185	23.2577		18.9026	4.35516	-4.35985	20.5327	20.4309			28.552	28.4059	28.4789		18.9026	9.57637	-1.07406	2.10535	2.10256
	19.0697	18.979	19.0244		0.153606	0.899	0.897355			23.6696	23.6055	23.6375		19.0244	4.61317	-4.10184	17.1703	17.0852			28.5415	28.3305	28.436		19.0244	9.41163	-1.2388	2.36002	2.35688
	19.2137	18.831	19.0224		0.151609	0.900246	0.898598			23.3978	23.3678	23.3828		19.0224	4.36045	-4.35456	20.4576	20.3562			28.3929	28.3649	28.3789		19.0224	9.35651	-1.29392	2.45194	2.44868
	19.1204	18.8028	18.9616		0.0908041	0.938999	0.937281			23.4624	23.4849	23.4736		18.9616	4.51206	-4.20295	18.4168	18.3255			28.473	28.4724	28.4727		18.9616	9.51118	-1.13925	2.20267	2.19974
			18.9777		0.106956	0.92911	0.92741					23.4379		18.9777	4.46021		19.1444	19.0494					28.4416		18.9777	9.46392		2.28	2.27697
FSK	R1	R2	Average		Diff-Veh Avg	Relative Enrichment	Normalized		FSK	R1	R2	Average		GAPDH average	Ct(samples)-Ct(Gapdh)	Diff Avg	Relative enrichment	Normalized		FSK	R1	R2	Average		GAPDH average	Ct(samples)-Ct(Gapdh)	Diff Avg	Relative enrichment	Normalized
	18.695	18.6563	18.6757		-0.195091	1.1448	1.1427			23.3622	23.4988	23.4305		18.6757	4.75481	-3.9602	15.5647	15.4875			27.7375	27.865	27.8012		18.6757	9.12558	-1.52485	2.87758	2.87375
	18.7664	18.8118	18.7891		-0.0817038	1.05827	1.05633			23.7254	23.6941	23.7098		18.7891	4.9207	-3.79431	13.874	13.8052			27.9	28.1315	28.0157		18.7891	9.22668	-1.42375	2.68283	2.67926
	18.548	18.6111	18.5796		-0.291203	1.22366	1.22142			23.7104	23.7081	23.7092		18.5796	5.12968	-3.58533	12.003	11.9435			27.9535	28.0196	27.9865		18.5796	9.407	-1.24343	2.36762	2.36447
	18.6489	18.6574	18.6532		-0.217598	1.1628	1.16067			23.509	23.575	23.542		18.6532	4.88881	-3.8262	14.1841	14.1138			28.037	28.1661	28.1015		18.6532	9.44837	-1.20206	2.30068	2.29762
			18.6744		-0.196399	1.14738	1.14528					23.5979		18.6744	4.9235		13.9065	13.8375					27.9763		18.6744	9.30191		2.55717	2.55378
GBZ	R1	R2	Average		Diff-Veh Avg	Relative Enrichment	Normalized		GBZ	R1	R2	Average		GAPDH average	Ct(samples)-Ct(Gapdh)	Diff Avg	Relative enrichment	Normalized		GBZ	R1	R2	Average		GAPDH average	Ct(samples)-Ct(Gapdh)	Diff Avg	Relative enrichment	Normalized
	18.8164	18.7601	18.7883		-0.0824849	1.05884	1.0569			25.7637	25.7674	25.7656		18.7883	6.97729	-1.73772	3.33508	3.31854			28.9417	28.9268	28.9342		18.7883	10.1459	-0.50449	1.41862	1.41674
	18.9549	18.9123	18.9336		0.0628377	0.957379	0.955627			26.0437	26.0291	26.0364		18.9336	7.10285	-1.61216	3.0571	3.04195			29.1378	29.3936	29.2657		18.9336	10.3321	-0.318366	1.24692	1.24526
	18.6669	18.3149	18.4909		-0.379861	1.30122	1.29883			26.1395	26.0863	26.1129		18.4909	7.62198	-1.09303	2.13322	2.12264			29.1838	29.2367	29.2102		18.4909	10.7193	0.0689018	0.953363	0.952097
	18.7099	18.3664	18.5381		-0.332616	1.25929	1.25699			26.6417	26.2826	26.4621		18.5381	7.924	-0.791014	1.73029	1.72171			29.361	29.3095	29.3353		18.5381	10.7971	0.146704	0.903312	0.902112
			18.6877		-0.183031	1.14418	1.14209					26.0943		18.6877	7.40653		2.56392	2.55121					29.1863		18.6877	10.4986		1.13055	1.12905
BDNF	R1	R2	Average		Diff-Veh Avg	Relative Enrichment	Normalized		BDNF	R1	R2	Average		GAPDH average	Ct(samples)-Ct(Gapdh)	Diff Avg	Relative enrichment	Normalized		BDNF	R1	R2	Average		GAPDH average	Ct(samples)-Ct(Gapdh)	Diff Avg	Relative enrichment	Normalized
	18.775	19.0669	18.9209		0.0501746	0.965819	0.964052			25.5662	25.6895	25.6279		18.9209	6.70696	-2.00805	4.02239	4.00245			29.6013	29.6625	29.6319		18.9209	10.711	0.0605635	0.95889	0.957616
	18.9549	18.9123	18.9336		0.0628377	0.957379	0.955627			24.6893	24.8848	24.7871		18.9336	5.85347	-2.86154	7.26789	7.23186			28.3024	28.4339	28.3681		18.9336	9.43455	-1.21588	2.32282	2.31974
	18.6669	18.3149	18.4909		-0.379861	1.30122	1.29883			24.5938	24.6268	24.6103		18.4909	6.11939	-2.59562	6.04447	6.01451			28.3039	28.4896	28.3968		18.4909	9.90586	-0.74457	1.67548	1.67325
	18.7099	18.3664	18.5381		-0.332616	1.25929	1.25699			24.848	24.7876	24.8178		18.5381	6.27966	-2.43535	5.40895	5.38214			28.0832	28.0978	28.0905		18.5381	9.55234	-1.09809	2.14071	2.13787
			18.7209		-0.149866	1.12093	1.11888					24.9608		18.7209	6.23987		5.68593	5.65774					28.6218		18.7209	9.90094		1.77448	1.77212

## Sheet: Experiment 2
Figure 1 - Figure supplement 1G-H RT-qPCR data - Experiment 2
Raw Ct values
	Plate 1	1	2	3	4	5	6	7	8	9	10	11	12
	A	19.1004	18.9077	19.085	19.1157	19.0754	19.1692	27.7692	27.8506	23.8434	23.8943	24.6701	24.7595
	B	19.248	19.1442	19.1107	19.0546	19.2719	19.3202	28.0333	27.8006	23.9337	24.0458	24.7412	24.8135
	C	19.19	19.076	19.0486	18.9811	18.8921	18.8329	27.926	27.9357	23.7145	23.9345	24.5529	24.5672
	D	19.6071	19.2084	19.2724	19.1395	19.2494	19.2825	27.9295	27.775	24.0182	24.1471	24.8326	24.9982
	E	19.1623	18.8102	18.92	19.0461	18.8539	19.0362	24.0568	24.0029	25.4558	25.6456	24.6864	24.748
	F	19.6689	19.4473	19.228	19.1733	19.0459	19.1608	24.4786	24.4997	26.3617	26.5147	24.929	24.8561
	G	19.5576	19.3002	19.1216	19.0773	19.0418	19.1452	24.0022	24.0796	25.714	26.0026	24.8407	24.778
	H	19.7647	19.5068	19.2911	19.2295	19.2774	19.2624	24.6295	24.719	26.3636	26.2031	25.3468	25.0772
		GAPDH						Fos
	Plate 2	1	2	3	4	5	6	7	8	9	10	11	12
	A	29.2688	29.4711	27.9235	27.9068	29.0929	29.111
	B	29.5833	29.4686	28.4123	28.2985	29.5335	29.5832
	C	29.4398	29.1272	28.1601	28.0206	29.329	29.1729
	D	29.708	29.5444	28.5613	28.6819	29.1592	29.0435
	E	29.3138	29.0587	29.0767	29.0122	28.1087	28.0678
	F	29.5441	29.4899	29.5511	29.5702	28.1642	28.1336
	G	29.0546	28.9745	29.1186	28.9119	28.2273	28.2776
	H	29.5631	29.5667	29.4727	29.3004	28.6832	28.352
		Pdyn
Normalized
Gapdh									Fos											Pdyn
Veh	R1	R2	Average		Diff-Veh Avg	Relative Enrichment	Normalized		Veh	R1	R2	Average		GAPDH average	Ct(samples)-Ct(Gapdh)	Diff Avg	Relative enrichment	Normalized		Veh	R1	R2	Average		GAPDH average	Ct(samples)-Ct(Gapdh)	Diff Avg	Relative enrichment	Normalized
	19.1004	18.9077	19.0041		-0.181171	1.1338	1.1281			27.7692	27.8506	27.8099		19.0041	8.80582	0.113561	0.924304	0.919373			29.2688	29.4711	29.3699		19.0041	10.3659	0.0996943	0.933231	0.931567
	19.248	19.1442	19.1961		0.0108868	0.992482	0.98749			28.0333	27.8006	27.9169		19.1961	8.72081	0.0285496	0.980405	0.975175			29.5833	29.4686	29.5259		19.1961	10.3298	0.0636548	0.956837	0.955131
	19.19	19.076	19.133		-0.0522336	1.03687	1.03165			27.926	27.9357	27.9309		19.133	8.79789	0.10563	0.929399	0.924441			29.4398	29.1272	29.2835		19.133	10.1505	-0.11563	1.08345	1.08152
	19.6071	19.2084	19.4077		0.222518	0.857068	0.852757			27.9295	27.775	27.8523		19.4077	8.44452	-0.247741	1.18735	1.18101			29.708	29.5444	29.6262		19.4077	10.2185	-0.0477194	1.03363	1.03179
			19.1852		0	1.00506	1					27.8775		19.1852	8.69226		1.00536	1					29.4514		19.1852	10.2662		1.00179	1
KCl	R1	R2	Average		Diff-Veh Avg	Relative Enrichment	Normalized		KCl	R1	R2	Average		GAPDH average	Ct(samples)-Ct(Gapdh)	Diff Avg	Relative enrichment	Normalized		KCl	R1	R2	Average		GAPDH average	Ct(samples)-Ct(Gapdh)	Diff Avg	Relative enrichment	Normalized
	19.1623	18.8102	18.9863		-0.198938	1.14785	1.14208			24.0568	24.0029	24.0299		18.9863	5.04359	-3.64867	12.5418	12.4749			29.3138	29.0587	29.1862		18.9863	10.2	-0.06621	1.04696	1.0451
	19.6689	19.4473	19.5581		0.372855	0.772253	0.768368			24.4786	24.4997	24.4892		19.5581	4.93108	-3.76118	13.559	13.4867			29.5441	29.4899	29.517		19.5581	9.95891	-0.307263	1.23736	1.23515
	19.5576	19.3002	19.4289		0.243661	0.844599	0.840351			24.0022	24.0796	24.0409		19.4289	4.61198	-4.08028	16.9155	16.8253			29.0546	28.9745	29.0145		19.4289	9.58565	-0.680518	1.60272	1.59986
	19.7647	19.5068	19.6357		0.450522	0.731778	0.728097			24.6295	24.719	24.6742		19.6357	5.03851	-3.65375	12.5861	12.5189			29.5631	29.5667	29.5649		19.6357	9.92913	-0.337042	1.26316	1.26091
			19.4022		0.217025	0.874121	0.869724					24.3085		19.4022	4.90629		13.9006	13.8264					29.3207		19.4022	9.91841		1.28755	1.28525
FSK	R1	R2	Average		Diff-Veh Avg	Relative Enrichment	Normalized		FSK	R1	R2	Average		GAPDH average	Ct(samples)-Ct(Gapdh)	Diff Avg	Relative enrichment	Normalized		FSK	R1	R2	Average		GAPDH average	Ct(samples)-Ct(Gapdh)	Diff Avg	Relative enrichment	Normalized
	19.085	19.1157	19.1003		-0.0848827	1.0606	1.05527			23.8434	23.8943	23.8689		19.1003	4.76855	-3.92371	15.1759	15.095			27.9235	27.9068	27.9151		19.1003	8.81481	-1.45136	2.73466	2.72978
	19.1107	19.0546	19.0827		-0.102562	1.07368	1.06828			23.9337	24.0458	23.9897		19.0827	4.90706	-3.7852	13.7867	13.7131			28.4123	28.2985	28.3554		19.0827	9.27274	-0.99343	1.99091	1.98736
	19.0486	18.9811	19.0149		-0.17034	1.12532	1.11966			23.7145	23.9345	23.8245		19.0149	4.8096	-3.88266	14.7502	14.6715			28.1601	28.0206	28.0904		19.0149	9.07549	-1.19068	2.2826	2.27853
	19.2724	19.1395	19.2059		0.0207272	0.985736	0.980777			24.0182	24.1471	24.0827		19.2059	4.87674	-3.81552	14.0795	14.0044			28.5613	28.6819	28.6216		19.2059	9.41562	-0.850546	1.80318	1.79997
			19.101		-0.0842644	1.06133	1.056					23.9414		19.101	4.84048		14.4481	14.371					28.2456		19.101	9.14467		2.20284	2.19891
GBZ	R1	R2	Average		Diff-Veh Avg	Relative Enrichment	Normalized		GBZ	R1	R2	Average		GAPDH average	Ct(samples)-Ct(Gapdh)	Diff Avg	Relative enrichment	Normalized		GBZ	R1	R2	Average		GAPDH average	Ct(samples)-Ct(Gapdh)	Diff Avg	Relative enrichment	Normalized
	18.92	19.0461	18.9831		-0.202153	1.15041	1.14463			25.4558	25.6456	25.5507		18.9831	6.56763	-2.12463	4.36091	4.33765			29.0767	29.0122	29.0445		18.9831	10.0614	-0.204787	1.15252	1.15046
	19.228	19.1733	19.2007		0.0154379	0.989356	0.984379			26.3617	26.5147	26.4382		19.2007	7.23753	-1.45473	2.74105	2.72642			29.5511	29.5702	29.5607		19.2007	10.36	0.0938288	0.937033	0.935362
	19.1216	19.0773	19.0995		-0.085764	1.06125	1.05591			25.714	26.0026	25.8583		19.0995	6.75884	-1.93342	3.81959	3.79921			29.1186	28.9119	29.0152		19.0995	9.91578	-0.350395	1.27491	1.27264
	19.2911	19.2295	19.2603		0.0751105	0.949269	0.944494			26.3636	26.2031	26.2834		19.2603	7.02304	-1.66922	3.18042	3.16346			29.4727	29.3004	29.3865		19.2603	10.1262	-0.139982	1.10189	1.09993
			19.1359		-0.049342	1.03757	1.03235					26.0326		19.1359	6.89676		3.52549	3.50668					29.2517		19.1359	10.1158		1.11659	1.1146
BDNF	R1	R2	Average		Diff-Veh Avg	Relative Enrichment	Normalized		BDNF	R1	R2	Average		GAPDH average	Ct(samples)-Ct(Gapdh)	Diff Avg	Relative enrichment	Normalized		BDNF	R1	R2	Average		GAPDH average	Ct(samples)-Ct(Gapdh)	Diff Avg	Relative enrichment	Normalized
	18.8539	19.0362	18.9451		-0.240156	1.18112	1.17518			24.6864	24.748	24.7172		18.9451	5.77217	-2.92009	7.56893	7.52855			28.1087	28.0678	28.0883		18.9451	9.1432	-1.12297	2.17795	2.17407
	19.228	19.1733	19.2007		0.0154379	0.989356	0.984379			24.929	24.8561	24.8925		19.2007	5.69186	-3.0004	8.00221	7.95952			28.1642	28.1336	28.1489		19.2007	8.94826	-1.31791	2.49304	2.48859
	19.1216	19.0773	19.0995		-0.085764	1.06125	1.05591			24.8407	24.778	24.8093		19.0995	5.70987	-2.98239	7.90292	7.86076			28.2273	28.2776	28.2525		19.0995	9.15299	-1.11318	2.16321	2.15936
	19.2911	19.2295	19.2603		0.0751105	0.949269	0.944494			25.3468	25.0772	25.212		19.2603	5.95167	-2.74059	6.68345	6.64779			28.6832	28.352	28.5176		19.2603	9.25727	-1.0089	2.01238	2.00879
			19.1264		-0.0588429	1.04525	1.03999					24.9078		19.1264	5.78139		7.53938	7.49916					28.2518		19.1264	9.12543		2.21164	2.2077

## Sheet: Experiment 3
Figure 1 - Figure supplement 1G-H RT-qPCR data - Experiment 3
Raw Ct values
		1	2	3	4	5	6	7	8	9	10	11	12
	A	19.5457	19.5371	19.2543	19.3187	19.3832	19.4733	27.6102	27.7361	24.2946	24.3149	24.8573	24.9973
	B	19.3719	19.459	19.4875	19.514	19.4275	19.3831	27.5871	27.4304	24.4075	24.4889	24.8459	24.8229
	C	19.4665	19.4372	19.3902	19.4938	18.7122	18.8085	27.9027	27.9134	24.3838	24.5803	24.3636	24.6025
	D	19.0049	19.1863	19.3837	19.3423	19.1355	19.1773	27.3792	27.5073	24.1635	24.2959	24.8435	24.9739
	E	18.4754	18.8653	19.2694	19.5062	19.0885	19.1349	23.6454	24.019	26.5418	26.5317	25.2211	25.3174
	F	19.7556	19.651	19.5118	19.5973	19.3552	19.3026	24.4074	24.4136	26.6579	26.7614	25.2859	25.3196
	G	19.5623	19.4366	19.4998	19.4124	19.2222	19.275	24.1065	24.0746	26.5486	26.5289	25.0904	25.0036
	H	19.8938	19.7335	19.2996	19.2798	19.3943	19.2978	24.2375	24.2809	26.6892	26.4698	25.3637	25.2675
		GAPDH						Fos
		1	2	3	4	5	6	7	8	9	10	11	12
	A	30.1414	30.1418	27.9264	28.0464	29.3419	29.3921
	B	29.9491	30.1501	27.8971	28.1188	29.4787	29.4132
	C	30.354	30.2197	28.1833	28.3498	29.1654	29.3823
	D	30.2371	29.897	28.117	28.2668	29.719	29.7631
	E	29.0549	29.1025	29.7868	29.7766	29.0357	28.9292
	F	28.8444	28.7671	29.6029	30.0477	28.2161	28.1806
	G	28.5163	28.6594	29.6786	29.8242	28.2595	28.2904
	H	28.826	28.6951	29.9191	29.6676	28.2249	28.1601
		Pdyn
Normalized
Gapdh									Fos											Pdyn
Veh	R1	R2	Average		Diff-Veh Avg	Relative Enrichment	Normalized		Veh	R1	R2	Average		GAPDH average	Ct(samples)-Ct(Gapdh)	Diff Avg	Relative enrichment	Normalized		Veh	R1	R2	Average		GAPDH average	Ct(samples)-Ct(Gapdh)	Diff Avg	Relative enrichment	Normalized
	19.5457	19.5371	19.5414		0.165326	0.891727	0.885478			27.6102	27.7361	27.6731		19.5414	8.13173	-0.12549	1.09088	1.08502			30.1414	30.1418	30.1416		19.5414	10.6002	-0.159992	1.11728	1.11121
	19.3719	19.459	19.4154		0.0393581	0.973088	0.966268			27.5871	27.4304	27.5088		19.4154	8.09336	-0.163861	1.12028	1.11426			29.9491	30.1501	30.0496		19.4154	10.6342	-0.126023	1.09128	1.08535
	19.4665	19.4372	19.4519		0.0757819	0.948828	0.942178			27.9027	27.9134	27.908		19.4519	8.45617	0.198947	0.871186	0.866506			30.354	30.2197	30.2868		19.4519	10.835	0.0748033	0.949472	0.944314
	19.0049	19.1863	19.0956		-0.280466	1.21459	1.20608			27.3792	27.5073	27.4432		19.0956	8.34762	0.090404	0.93926	0.934214			30.2371	29.897	30.067		19.0956	10.9714	0.211212	0.863811	0.85912
			19.3761		8.88178e-16	1.00706	1					27.6333		19.3761	8.25722		1.0054	1					30.1363		19.3761	10.7602		1.00546	1
KCl	R1	R2	Average		Diff-Veh Avg	Relative Enrichment	Normalized		KCl	R1	R2	Average		GAPDH average	Ct(samples)-Ct(Gapdh)	Diff Avg	Relative enrichment	Normalized		KCl	R1	R2	Average		GAPDH average	Ct(samples)-Ct(Gapdh)	Diff Avg	Relative enrichment	Normalized
	18.4754	18.8653	18.6704		-0.705695	1.63093	1.6195			23.6454	24.019	23.8322		18.6704	5.16184	-3.09538	8.54677	8.50085			29.0549	29.1025	29.0787		18.6704	10.4083	-0.351895	1.27624	1.2693
	19.7556	19.651	19.7033		0.327221	0.79707	0.791485			24.4074	24.4136	24.4105		19.7033	4.70722	-3.54999	11.7126	11.6497			28.8444	28.7671	28.8058		19.7033	9.10248	-1.65771	3.15515	3.13801
	19.5623	19.4366	19.4995		0.123405	0.918018	0.911585			24.1065	24.0746	24.0906		19.4995	4.59109	-3.66613	12.6945	12.6263			28.5163	28.6594	28.5879		19.4995	9.08839	-1.67181	3.18613	3.16882
	19.8938	19.7335	19.8137		0.437585	0.738369	0.733195			24.2375	24.2809	24.2592		19.8137	4.44552	-3.8117	14.0422	13.9668			28.826	28.6951	28.7605		19.8137	8.94687	-1.81332	3.5145	3.49541
			19.4217		0.0456291	1.0211	1.01394					24.1481		19.4217	4.72642		11.749	11.6859					28.8082		19.4217	9.38651		2.783	2.76789
FSK	R1	R2	Average		Diff-Veh Avg	Relative Enrichment	Normalized		FSK	R1	R2	Average		GAPDH average	Ct(samples)-Ct(Gapdh)	Diff Avg	Relative enrichment	Normalized		FSK	R1	R2	Average		GAPDH average	Ct(samples)-Ct(Gapdh)	Diff Avg	Relative enrichment	Normalized
	19.2543	19.3187	19.2865		-0.0895801	1.06406	1.0566			24.2946	24.3149	24.3047		19.2865	5.01824	-3.23898	9.44124	9.39052			27.9264	28.0464	27.9864		19.2865	8.69987	-2.06033	4.17081	4.14815
	19.4875	19.514	19.5008		0.124702	0.917194	0.910766			24.4075	24.4889	24.4482		19.5008	4.94745	-3.30976	9.91604	9.86277			27.8971	28.1188	28.0079		19.5008	8.50717	-2.25302	4.76679	4.7409
	19.3902	19.4938	19.442		0.0659427	0.955321	0.948626			24.3838	24.5803	24.482		19.442	5.04003	-3.21719	9.29973	9.24977			28.1833	28.3498	28.2665		19.442	8.82451	-1.93568	3.82559	3.80482
	19.3837	19.3423	19.363		-0.013046	1.00908	1.00201			24.1635	24.2959	24.2297		19.363	4.86667	-3.39055	10.4871	10.4308			28.117	28.2668	28.1919		19.363	8.82889	-1.9313	3.81398	3.79327
			19.3981		0.0220045	0.986415	0.979502					24.3662		19.3981	4.9681		9.78604	9.73346					28.1132		19.3981	8.71511		4.14429	4.12178
GBZ	R1	R2	Average		Diff-Veh Avg	Relative Enrichment	Normalized		GBZ	R1	R2	Average		GAPDH average	Ct(samples)-Ct(Gapdh)	Diff Avg	Relative enrichment	Normalized		GBZ	R1	R2	Average		GAPDH average	Ct(samples)-Ct(Gapdh)	Diff Avg	Relative enrichment	Normalized
	19.2694	19.5062	19.3878		0.0117188	0.99191	0.984959			26.5418	26.5317	26.5368		19.3878	7.14896	-1.10825	2.15585	2.14426			29.7868	29.7766	29.7817		19.3878	10.3939	-0.366264	1.28901	1.28201
	19.5118	19.5973	19.5545		0.178455	0.883649	0.877456			26.6579	26.7614	26.7097		19.5545	7.15515	-1.10207	2.14662	2.13509			29.6029	30.0477	29.8253		19.5545	10.2708	-0.489413	1.40387	1.39625
	19.4998	19.4124	19.4561		0.0800153	0.946048	0.939418			26.5486	26.5289	26.5388		19.4561	7.08267	-1.17455	2.25723	2.2451			29.6786	29.8242	29.7514		19.4561	10.2953	-0.464884	1.38021	1.37271
	19.2996	19.2798	19.2897		-0.0863421	1.06167	1.05423			26.6892	26.4698	26.5795		19.2897	7.28977	-0.967452	1.95538	1.94488			29.9191	29.6676	29.7933		19.2897	10.5036	-0.256592	1.19465	1.18816
			19.422		0.0459618	0.97082	0.964017					26.5912		19.422	7.16914		2.12877	2.11733					29.7879		19.422	10.3659		1.31694	1.30978
BDNF	R1	R2	Average		Diff-Veh Avg	Relative Enrichment	Normalized		BDNF	R1	R2	Average		GAPDH average	Ct(samples)-Ct(Gapdh)	Diff Avg	Relative enrichment	Normalized		BDNF	R1	R2	Average		GAPDH average	Ct(samples)-Ct(Gapdh)	Diff Avg	Relative enrichment	Normalized
	19.0885	19.1349	19.1117		-0.264378	1.20112	1.1927			25.2211	25.3174	25.2692		19.1117	6.15755	-2.09967	4.28611	4.26308			29.0357	28.9292	28.9824		19.1117	9.87074	-0.889451	1.85247	1.84241
	19.5118	19.5973	19.5545		0.178455	0.883649	0.877456			25.2859	25.3196	25.3027		19.5545	5.74821	-2.50901	5.6923	5.66172			28.2161	28.1806	28.1984		19.5545	8.64385	-2.11634	4.33593	4.31238
	19.4998	19.4124	19.4561		0.0800153	0.946048	0.939418			25.0904	25.0036	25.047		19.4561	5.59095	-2.66627	6.34786	6.31376			28.2595	28.2904	28.275		19.4561	8.81888	-1.94132	3.84056	3.8197
	19.2996	19.2798	19.2897		-0.0863421	1.06167	1.05423			25.3637	25.2675	25.3156		19.2897	6.0259	-2.23132	4.69563	4.67041			28.2249	28.1601	28.1925		19.2897	8.90273	-1.85746	3.62369	3.60401
			19.353		-0.0230625	1.02312	1.01595					25.2337		19.353	5.88065		5.25548	5.22724					28.4121		19.353	9.05905		3.41316	3.39462
